# Supplementary material for: ‘Henicorhynchus’thaitui, a new species of cavefish from Central Vietnam (Teleostei, Cyprinidae)
Source: Zookeys. 2020 Sep 3;965:85–101. doi: 10.3897/zookeys.965.52751 (PMC7483327; doi:10.3897/zookeys.965.52751)
Supplement: XML Treatment for ‘Henicorhynchus’ thaitui [file zookeys.965.52751-treatment1.xml]

<!DOCTYPE tp:taxon-treatment
  PUBLIC "-//TaxonX//DTD Taxonomic Treatment Publishing DTD v0 20100105//EN" "tax-treatment-NSO.dtd">
<tp:taxon-treatment xmlns:tp="http://www.plazi.org/taxpub"><tp:treatment-meta><kwd-group><label>Taxon classification</label><kwd><named-content xmlns:xlink="http://www.w3.org/1999/xlink" content-type="kingdom">Animalia</named-content></kwd><kwd><named-content xmlns:xlink="http://www.w3.org/1999/xlink" content-type="order">Cypriniformes</named-content></kwd><kwd><named-content xmlns:xlink="http://www.w3.org/1999/xlink" content-type="family">Cyprinidae</named-content></kwd></kwd-group><mixed-citation publication-type="journal"><person-group><name><surname>Nguyen</surname><given-names>Dinh Tao</given-names></name><name><surname>Ho</surname><given-names>Anh Tuan</given-names></name><name><surname>Hoang</surname><given-names>Ngoc Thao</given-names></name><name><surname>Wu</surname><given-names>Hua</given-names></name><name><surname>Zhang</surname><given-names>E</given-names></name></person-group><article-title><italic><tp:taxon-name><tp:taxon-name-part taxon-name-part-type="genus" reg="Henicorhynchus">‘Henicorhynchus’</tp:taxon-name-part></tp:taxon-name></italic><italic><tp:taxon-name><tp:taxon-name-part taxon-name-part-type="genus" reg="Henicorhynchus"/><tp:taxon-name-part taxon-name-part-type="species" reg="thaitui">thaitui</tp:taxon-name-part></tp:taxon-name></italic>, a new species of cavefish from Central Vietnam (<tp:taxon-name><tp:taxon-name-part taxon-name-part-type="subclass">Teleostei</tp:taxon-name-part></tp:taxon-name>, <tp:taxon-name><tp:taxon-name-part taxon-name-part-type="family">Cyprinidae</tp:taxon-name-part></tp:taxon-name>)</article-title><source>Zookeys</source><day>03</day><month>9</month><year>2020</year><volume>965</volume><fpage>85</fpage><lpage>101</lpage><pub-id pub-id-type="doi">10.3897/zookeys.965.52751</pub-id></mixed-citation></tp:treatment-meta><tp:nomenclature><tp:taxon-name><object-id xmlns:xlink="http://www.w3.org/1999/xlink" content-type="arpha" xlink:type="simple">F9C85D76-B442-5288-849D-EDE19FA04110</object-id>
            <tp:taxon-name-part taxon-name-part-type="genus" reg="Henicorhynchus">‘Henicorhynchus’</tp:taxon-name-part>
            <tp:taxon-name-part taxon-name-part-type="species" reg="thaitui">thaitui</tp:taxon-name-part>
            <object-id xmlns:xlink="http://www.w3.org/1999/xlink" content-type="zoobank" xlink:type="simple">http://zoobank.org/0E2614B1-EEBB-4DDE-B883-EAD279245950</object-id>
          </tp:taxon-name><tp:taxon-status xmlns:xlink="http://www.w3.org/1999/xlink" xlink:type="simple">sp. nov.</tp:taxon-status><xref ref-type="fig" rid="F1">Figures 1</xref><xref ref-type="fig" rid="F2">, 2</xref><xref ref-type="fig" rid="F3">, 3</xref><xref ref-type="fig" rid="F4">, 4</xref></tp:nomenclature><tp:treatment-sec sec-type="Holotype" id="SECID0EMLAC"><title>Holotype.</title><p>IEBR 105901, 74.3 mm <abbrev xmlns:xlink="http://www.w3.org/1999/xlink" xlink:title="standard length" id="ABBRID0ESLAC" xlink:type="simple">SL</abbrev>; Vietnam: Quang Binh Prov.: Phong Nha-Ke Bang National Park: Khe Lanh Cave (in Son River system in the Gianh River basin): <named-content xmlns:xlink="http://www.w3.org/1999/xlink" content-type="dwc:verbatimCoordinates" xlink:type="simple"><named-content content-type="geo-json" specific-use="{&#34;type&#34;:&#34;Point&#34;,&#34;coordinates&#34;:[106.308611,17.428056]}" id="NCID0EZLAC" xlink:type="simple">17°25'41"N, 106°18'31"E</named-content></named-content>, altitude 185 m; collectors: A.T. Ho and N.T. Hoang, 12 August 2011 (deposited in IEBR).</p></tp:treatment-sec><tp:treatment-sec sec-type="Paratypes" id="SECID0E5LAC"><title>Paratypes.</title><p>IHB 2016105895–9, 5 specimens, 80.9–99.5 mm <abbrev xmlns:xlink="http://www.w3.org/1999/xlink" xlink:title="standard length" id="ABBRID0EEMAC" xlink:type="simple">SL</abbrev>; IEBR 105900–04, 4 specimens, 68.8–75.6 mm <abbrev xmlns:xlink="http://www.w3.org/1999/xlink" xlink:title="standard length" id="ABBRID0EIMAC" xlink:type="simple">SL</abbrev>; VU 5905–08, 4 specimens, 76.8–83.4 mm <abbrev xmlns:xlink="http://www.w3.org/1999/xlink" xlink:title="standard length" id="ABBRID0EMMAC" xlink:type="simple">SL</abbrev>; all other data same as holotype (deposited in IHB and IEBR, VU).</p></tp:treatment-sec><tp:treatment-sec sec-type="diagnosis" id="SECID0EQMAC"><title>Diagnosis.</title><p><tp:taxon-name><tp:taxon-name-part taxon-name-part-type="genus" reg="Henicorhynchus">‘Henicorhynchus’</tp:taxon-name-part></tp:taxon-name><tp:taxon-name><tp:taxon-name-part taxon-name-part-type="genus" reg="Henicorhynchus"/> <tp:taxon-name-part taxon-name-part-type="species" reg="thaitui">thaitui</tp:taxon-name-part></tp:taxon-name> sp. nov. can be distinguished from all congeners by having a whitish pink body in life (vs. white or silvery body with a humeral mark or some longitudinal stripes), smaller (vs. larger) eyes (diameter less than vs. greater than maxillary barbel length) and maxillary barbel longer (vs. shorter) than rostral barbel. <tp:taxon-name><tp:taxon-name-part taxon-name-part-type="genus" reg="Henicorhynchus">‘Henicorhynchus’</tp:taxon-name-part></tp:taxon-name><tp:taxon-name><tp:taxon-name-part taxon-name-part-type="genus" reg="Henicorhynchus"/> <tp:taxon-name-part taxon-name-part-type="species" reg="thaitui">thaitui</tp:taxon-name-part></tp:taxon-name>, along with <italic><tp:taxon-name><tp:taxon-name-part taxon-name-part-type="genus" reg="Henicorhynchus">H.</tp:taxon-name-part> <tp:taxon-name-part taxon-name-part-type="species" reg="horai">horai</tp:taxon-name-part></tp:taxon-name></italic> (Bănărescu, 1986) and <italic><tp:taxon-name><tp:taxon-name-part taxon-name-part-type="genus" reg="Henicorhynchus">H.</tp:taxon-name-part> <tp:taxon-name-part taxon-name-part-type="species" reg="inornatus">inornatus</tp:taxon-name-part></tp:taxon-name></italic> (Roberts, 1997), is further distinct from all other congeners in having 9 (vs. 8) branched dorsal-fin rays. Along with <italic><tp:taxon-name><tp:taxon-name-part taxon-name-part-type="genus" reg="Henicorhynchus">H.</tp:taxon-name-part> <tp:taxon-name-part taxon-name-part-type="species" reg="horai">horai</tp:taxon-name-part></tp:taxon-name></italic>, it differs from all other congeners in the presence of rostral barbels (vs. absent) and 39–41 (vs. 34–36) lateral-line scales. <tp:taxon-name><tp:taxon-name-part taxon-name-part-type="genus" reg="Henicorhynchus">‘Henicorhynchus’</tp:taxon-name-part></tp:taxon-name><tp:taxon-name><tp:taxon-name-part taxon-name-part-type="genus" reg="Henicorhynchus"/> <tp:taxon-name-part taxon-name-part-type="species" reg="thaitui">thaitui</tp:taxon-name-part></tp:taxon-name> differs from <italic><tp:taxon-name><tp:taxon-name-part taxon-name-part-type="genus" reg="Henicorhynchus">H.</tp:taxon-name-part> <tp:taxon-name-part taxon-name-part-type="species" reg="horai">horai</tp:taxon-name-part></tp:taxon-name></italic> and <italic><tp:taxon-name><tp:taxon-name-part taxon-name-part-type="genus" reg="Henicorhynchus">H.</tp:taxon-name-part> <tp:taxon-name-part taxon-name-part-type="species" reg="inornatus">inornatus</tp:taxon-name-part></tp:taxon-name></italic> in the presence of two (vs. one) pairs of maxillary and rostral barbels (vs. only the maxillary barbel in <italic><tp:taxon-name><tp:taxon-name-part taxon-name-part-type="genus" reg="Henicorhynchus">H.</tp:taxon-name-part> <tp:taxon-name-part taxon-name-part-type="species" reg="inornatus">inornatus</tp:taxon-name-part></tp:taxon-name></italic> and only the rostral barbel in <italic><tp:taxon-name><tp:taxon-name-part taxon-name-part-type="genus" reg="Henicorhynchus">H.</tp:taxon-name-part> <tp:taxon-name-part taxon-name-part-type="species" reg="horai">horai</tp:taxon-name-part></tp:taxon-name></italic>); from <italic><tp:taxon-name><tp:taxon-name-part taxon-name-part-type="genus" reg="Henicorhynchus">H.</tp:taxon-name-part> <tp:taxon-name-part taxon-name-part-type="species" reg="horai">horai</tp:taxon-name-part></tp:taxon-name></italic> in having fewer vertebrae (34 vs. 38–41), and a laterally compressed body (vs. cylindrical <italic>in <tp:taxon-name><tp:taxon-name-part taxon-name-part-type="genus" reg="Henicorhynchus">H.</tp:taxon-name-part> <tp:taxon-name-part taxon-name-part-type="species" reg="horai">horai</tp:taxon-name-part></tp:taxon-name></italic>); and from <italic><tp:taxon-name><tp:taxon-name-part taxon-name-part-type="genus" reg="Henicorhynchus">H.</tp:taxon-name-part> <tp:taxon-name-part taxon-name-part-type="species" reg="inornatus">inornatus</tp:taxon-name-part></tp:taxon-name></italic> in having 39–40 (vs. 35 in <italic><tp:taxon-name><tp:taxon-name-part taxon-name-part-type="genus" reg="Henicorhynchus">H.</tp:taxon-name-part> <tp:taxon-name-part taxon-name-part-type="species" reg="inornatus">inornatus</tp:taxon-name-part></tp:taxon-name></italic>) lateral-line pored scales, and in the absence of a humeral mark (vs. present in <italic><tp:taxon-name><tp:taxon-name-part taxon-name-part-type="genus" reg="Henicorhynchus">H.</tp:taxon-name-part> <tp:taxon-name-part taxon-name-part-type="species" reg="inornatus">inornatus</tp:taxon-name-part></tp:taxon-name></italic>).</p></tp:treatment-sec><tp:treatment-sec sec-type="description" id="SECID0E4BAE"><title>Description.</title><p>Measurements and meristics of the type series are provided in Table <xref ref-type="table" rid="T1">1</xref>. See Figs <xref ref-type="fig" rid="F1">1</xref>, <xref ref-type="fig" rid="F2">2</xref> for general appearance, Fig. <xref ref-type="fig" rid="F3">3a</xref> for lateral and ventral views of the head, and Fig. <xref ref-type="fig" rid="F4">4</xref> for morphology of the oromandibular structures. Body elongate and laterally compressed. Dorsal profile of body from tip of snout to dorsal-fin origin slightly convex. Predorsal profile of body convex, without distinctive hump behind head. Postdorsal profile of body slightly concave. Ventral profile of body from tip of snout to anal-fin origin convex; slightly concave from anal-fin origin to origin of ventral procurrent caudal-fin rays.</p><table-wrap id="T1" position="float" orientation="portrait"><label>Table 1.</label><caption><p>Morphometric data and meristic counts for type specimens of <tp:taxon-name><tp:taxon-name-part taxon-name-part-type="genus" reg="Henicorhynchus">‘Henicorhynchus’</tp:taxon-name-part></tp:taxon-name><tp:taxon-name><tp:taxon-name-part taxon-name-part-type="genus" reg="Henicorhynchus"/> <tp:taxon-name-part taxon-name-part-type="species" reg="thaitui">thaitui</tp:taxon-name-part></tp:taxon-name> sp. nov. (n = 14).</p></caption><table id="TID0E1WAG" rules="all"><tbody><tr><th rowspan="2" colspan="1"/><th rowspan="2" colspan="1">Holotype</th><th rowspan="1" colspan="4">Paratypes (N=13)</th></tr><tr><th rowspan="1" colspan="1">Min</th><th rowspan="1" colspan="1">Max</th><th rowspan="1" colspan="1">Average</th><th rowspan="1" colspan="1">SD</th></tr><tr><td rowspan="1" colspan="1">
                    <abbrev xmlns:xlink="http://www.w3.org/1999/xlink" xlink:title="standard length" id="ABBRID0ELEAE" xlink:type="simple">SL</abbrev>
                  </td><td rowspan="1" colspan="1">74.3</td><td rowspan="1" colspan="1">68.8</td><td rowspan="1" colspan="1">99.5</td><td rowspan="1" colspan="1">80.9</td><td rowspan="1" colspan="1">8.5</td></tr><tr><td rowspan="1" colspan="6">
                    <bold>In percent of <abbrev xmlns:xlink="http://www.w3.org/1999/xlink" xlink:title="standard length" id="ABBRID0EFFAE" xlink:type="simple">SL</abbrev></bold>
                  </td></tr><tr><td rowspan="1" colspan="1">Head length</td><td rowspan="1" colspan="1">24.1</td><td rowspan="1" colspan="1">20.3</td><td rowspan="1" colspan="1">24.1</td><td rowspan="1" colspan="1">22.2</td><td rowspan="1" colspan="1">0.9</td></tr><tr><td rowspan="1" colspan="1">Predorsal length</td><td rowspan="1" colspan="1">53.3</td><td rowspan="1" colspan="1">47.8</td><td rowspan="1" colspan="1">53.3</td><td rowspan="1" colspan="1">49.9</td><td rowspan="1" colspan="1">1.6</td></tr><tr><td rowspan="1" colspan="1">Preanal length</td><td rowspan="1" colspan="1">74.2</td><td rowspan="1" colspan="1">72.8</td><td rowspan="1" colspan="1">77.9</td><td rowspan="1" colspan="1">74.6</td><td rowspan="1" colspan="1">1.4</td></tr><tr><td rowspan="1" colspan="1">Prepelvic length</td><td rowspan="1" colspan="1">49.0</td><td rowspan="1" colspan="1">49.0</td><td rowspan="1" colspan="1">54.4</td><td rowspan="1" colspan="1">50.9</td><td rowspan="1" colspan="1">1.5</td></tr><tr><td rowspan="1" colspan="1">Body depth at dorsal-ﬁn origin</td><td rowspan="1" colspan="1">30.0</td><td rowspan="1" colspan="1">23.3</td><td rowspan="1" colspan="1">30.0</td><td rowspan="1" colspan="1">26.9</td><td rowspan="1" colspan="1">2.2</td></tr><tr><td rowspan="1" colspan="1">Body depth at anus</td><td rowspan="1" colspan="1">20.2</td><td rowspan="1" colspan="1">16.0</td><td rowspan="1" colspan="1">20.2</td><td rowspan="1" colspan="1">18.0</td><td rowspan="1" colspan="1">1.3</td></tr><tr><td rowspan="1" colspan="1">Depth of caudal peduncle</td><td rowspan="1" colspan="1">14.2</td><td rowspan="1" colspan="1">10.6</td><td rowspan="1" colspan="1">14.2</td><td rowspan="1" colspan="1">12.7</td><td rowspan="1" colspan="1">0.9</td></tr><tr><td rowspan="1" colspan="1">Length of caudal peduncle</td><td rowspan="1" colspan="1">22.1</td><td rowspan="1" colspan="1">13.6</td><td rowspan="1" colspan="1">22.1</td><td rowspan="1" colspan="1">17.8</td><td rowspan="1" colspan="1">2.4</td></tr><tr><td rowspan="1" colspan="1">Head depth</td><td rowspan="1" colspan="1">11.8</td><td rowspan="1" colspan="1">10.9</td><td rowspan="1" colspan="1">12.8</td><td rowspan="1" colspan="1">11.8</td><td rowspan="1" colspan="1">0.6</td></tr><tr><td rowspan="1" colspan="1">Head width</td><td rowspan="1" colspan="1">11.6</td><td rowspan="1" colspan="1">10.4</td><td rowspan="1" colspan="1">11.9</td><td rowspan="1" colspan="1">11.1</td><td rowspan="1" colspan="1">0.6</td></tr><tr><td rowspan="1" colspan="1">Snout length</td><td rowspan="1" colspan="1">8.8</td><td rowspan="1" colspan="1">6.7</td><td rowspan="1" colspan="1">9.6</td><td rowspan="1" colspan="1">8.4</td><td rowspan="1" colspan="1">0.8</td></tr><tr><td rowspan="1" colspan="1">Dorsal-fin length</td><td rowspan="1" colspan="1">26.3</td><td rowspan="1" colspan="1">20.1</td><td rowspan="1" colspan="1">29.6</td><td rowspan="1" colspan="1">25.7</td><td rowspan="1" colspan="1">2.7</td></tr><tr><td rowspan="1" colspan="1">Pectoral-fin length</td><td rowspan="1" colspan="1">21.9</td><td rowspan="1" colspan="1">18.4</td><td rowspan="1" colspan="1">25.7</td><td rowspan="1" colspan="1">22.6</td><td rowspan="1" colspan="1">1.7</td></tr><tr><td rowspan="1" colspan="1">Pelvic-fin length</td><td rowspan="1" colspan="1">20.6</td><td rowspan="1" colspan="1">16.9</td><td rowspan="1" colspan="1">23.7</td><td rowspan="1" colspan="1">20.8</td><td rowspan="1" colspan="1">1.9</td></tr><tr><td rowspan="1" colspan="1">Anal-fin length</td><td rowspan="1" colspan="1">19.1</td><td rowspan="1" colspan="1">14.0</td><td rowspan="1" colspan="1">22.7</td><td rowspan="1" colspan="1">19.1</td><td rowspan="1" colspan="1">2.2</td></tr><tr><td rowspan="1" colspan="6">
                    <bold>In percent of <abbrev xmlns:xlink="http://www.w3.org/1999/xlink" xlink:title="head length" id="ABBRID0ENOAE" xlink:type="simple">HL</abbrev></bold>
                  </td></tr><tr><td rowspan="1" colspan="1">Head depth</td><td rowspan="1" colspan="1">48.9</td><td rowspan="1" colspan="1">48.9</td><td rowspan="1" colspan="1">57.6</td><td rowspan="1" colspan="1">53.1</td><td rowspan="1" colspan="1">2.7</td></tr><tr><td rowspan="1" colspan="1">Head width</td><td rowspan="1" colspan="1">48.4</td><td rowspan="1" colspan="1">44.6</td><td rowspan="1" colspan="1">54.9</td><td rowspan="1" colspan="1">50.0</td><td rowspan="1" colspan="1">3.0</td></tr><tr><td rowspan="1" colspan="1">Snout length</td><td rowspan="1" colspan="1">36.7</td><td rowspan="1" colspan="1">32.9</td><td rowspan="1" colspan="1">42.5</td><td rowspan="1" colspan="1">38.0</td><td rowspan="1" colspan="1">3.0</td></tr><tr><td rowspan="1" colspan="1">Eye diameter</td><td rowspan="1" colspan="1">17.7</td><td rowspan="1" colspan="1">10.9</td><td rowspan="1" colspan="1">17.7</td><td rowspan="1" colspan="1">13.6</td><td rowspan="1" colspan="1">1.8</td></tr><tr><td rowspan="1" colspan="1">Interorbital width</td><td rowspan="1" colspan="1">48.4</td><td rowspan="1" colspan="1">44.6</td><td rowspan="1" colspan="1">54.9</td><td rowspan="1" colspan="1">50.0</td><td rowspan="1" colspan="1">3.0</td></tr><tr><td rowspan="1" colspan="6">
                    <bold>Counts</bold>
                  </td></tr><tr><td rowspan="1" colspan="1">Lateral line scales</td><td rowspan="1" colspan="1">39</td><td rowspan="1" colspan="4">39 (11), 40 (2)</td></tr><tr><td rowspan="1" colspan="1">Transverse scale rows</td><td rowspan="1" colspan="1">5/1/4</td><td rowspan="1" colspan="4">6/1/4(11), 5/1/4 (2)</td></tr><tr><td rowspan="1" colspan="1">Predorsal scales</td><td rowspan="1" colspan="1">14</td><td rowspan="1" colspan="4">14 (10) –15 (3)</td></tr><tr><td rowspan="1" colspan="1">Cicumpeduncular scales</td><td rowspan="1" colspan="1">16</td><td rowspan="1" colspan="4">16 (13)</td></tr><tr><td rowspan="1" colspan="1">Dorsal-fin branched rays</td><td rowspan="1" colspan="1">9</td><td rowspan="1" colspan="4">9 (13)</td></tr><tr><td rowspan="1" colspan="1">Pectoral-fin branched rays</td><td rowspan="1" colspan="1">11</td><td rowspan="1" colspan="4">11 (13)</td></tr><tr><td rowspan="1" colspan="1">Pelvic-fin branched rays</td><td rowspan="1" colspan="1">8</td><td rowspan="1" colspan="4">8 (13)</td></tr><tr><td rowspan="1" colspan="1">Anal-fin branched rays</td><td rowspan="1" colspan="1">5</td><td rowspan="1" colspan="4">5 (13)</td></tr><tr><td rowspan="1" colspan="1">Caudal-fin branched rays</td><td rowspan="1" colspan="1">9+8</td><td rowspan="1" colspan="4">9+8 (13)</td></tr><tr><td rowspan="1" colspan="1">Gill rakers on lower arm of 1<sup>st</sup> arch</td><td rowspan="1" colspan="1"/><td rowspan="1" colspan="4">37–39 (2)</td></tr><tr><td rowspan="1" colspan="1">Vertebrae</td><td rowspan="1" colspan="1"/><td rowspan="1" colspan="4">34–35 (2)</td></tr></tbody></table></table-wrap><fig id="F1" position="float" orientation="portrait"><object-id xmlns:xlink="http://www.w3.org/1999/xlink" content-type="doi" xlink:type="simple">10.3897/zookeys.965.52751.figure1</object-id><object-id xmlns:xlink="http://www.w3.org/1999/xlink" content-type="arpha" xlink:type="simple">CAA37D79-4D1D-52C8-B6F3-B04340A4467D</object-id><label>Figure 1.</label><caption><p>Lateral view of <tp:taxon-name><tp:taxon-name-part taxon-name-part-type="genus" reg="Henicorhynchus">‘Henicorhynchus’</tp:taxon-name-part></tp:taxon-name><tp:taxon-name><tp:taxon-name-part taxon-name-part-type="genus" reg="Henicorhynchus"/> <tp:taxon-name-part taxon-name-part-type="species" reg="thaitui">thaitui</tp:taxon-name-part></tp:taxon-name> sp. nov.: <bold>a</bold> IEBR 105901, holotype, 74.3 mm <abbrev xmlns:xlink="http://www.w3.org/1999/xlink" xlink:title="standard length" id="ABBRID0E4VAE" xlink:type="simple">SL</abbrev>; and <bold>b</bold> IHB 2016105898, paratype, 98.0 mm <abbrev xmlns:xlink="http://www.w3.org/1999/xlink" xlink:title="standard length" id="ABBRID0EDWAE" xlink:type="simple">SL</abbrev>. Both specimens caught in central Vietnam: Son River system in Gianh river drainage: Khe Lanh Cave.</p></caption><graphic xmlns:xlink="http://www.w3.org/1999/xlink" xlink:href="zookeys-965-085-g001.jpg" position="float" orientation="portrait" xlink:type="simple" id="oo_449263.jpg"><uri content-type="original_file" xlink:type="simple">https://binary.pensoft.net/fig/449263</uri></graphic></fig><fig id="F2" position="float" orientation="portrait"><object-id xmlns:xlink="http://www.w3.org/1999/xlink" content-type="doi" xlink:type="simple">10.3897/zookeys.965.52751.figure2</object-id><object-id xmlns:xlink="http://www.w3.org/1999/xlink" content-type="arpha" xlink:type="simple">E54A4A34-0925-5ACB-A0B5-9917CB7225E1</object-id><label>Figure 2.</label><caption><p><tp:taxon-name><tp:taxon-name-part taxon-name-part-type="genus" reg="Henicorhynchus">‘Henicorhynchus’</tp:taxon-name-part></tp:taxon-name><tp:taxon-name><tp:taxon-name-part taxon-name-part-type="genus" reg="Henicorhynchus"/> <tp:taxon-name-part taxon-name-part-type="species" reg="thaitui">thaitui</tp:taxon-name-part></tp:taxon-name> sp. nov., specimen not preserved, about 100 mm <abbrev xmlns:xlink="http://www.w3.org/1999/xlink" xlink:title="standard length" id="ABBRID0E6WAE" xlink:type="simple">SL</abbrev>, Vietnam: Khe Lanh cave; life coloration.</p></caption><graphic xmlns:xlink="http://www.w3.org/1999/xlink" xlink:href="zookeys-965-085-g002.jpg" position="float" orientation="portrait" xlink:type="simple" id="oo_449264.jpg"><uri content-type="original_file" xlink:type="simple">https://binary.pensoft.net/fig/449264</uri></graphic></fig><p>Head small, conical, longer than deep, deeper than wide. Eye relatively small, positioned laterodorsally in anterior half of head and considerably behind or above rictus, not visible when head viewed ventrally; diameter less than maxillary-barbel length. Interorbital space slightly convex. Snout slightly pointed in lateral view and broadly rounded in ventral view (Fig. <xref ref-type="fig" rid="F3">3a</xref>). Nares longitudinal and located closer to orbit than to tip of snout and covered by a flap originating from anterior end. Two pairs of long barbels; maxillary barbel much longer than rostral barbel, extending to posterior margin of orbit or beyond, and rostral barbel extending beyond nostrils but not reaching to anterior margin of orbit. Mouth inferior and slightly arched.</p><fig id="F3" position="float" orientation="portrait"><object-id xmlns:xlink="http://www.w3.org/1999/xlink" content-type="doi" xlink:type="simple">10.3897/zookeys.965.52751.figure3</object-id><object-id xmlns:xlink="http://www.w3.org/1999/xlink" content-type="arpha" xlink:type="simple">165847CB-2A3D-57CA-860C-5F7AD2E0A4D4</object-id><label>Figure 3.</label><caption><p><tp:taxon-name><tp:taxon-name-part taxon-name-part-type="genus" reg="Henicorhynchus">‘Henicorhynchus’</tp:taxon-name-part></tp:taxon-name><tp:taxon-name><tp:taxon-name-part taxon-name-part-type="genus" reg="Henicorhynchus"/> <tp:taxon-name-part taxon-name-part-type="species" reg="thaitui">thaitui</tp:taxon-name-part></tp:taxon-name> sp. nov., IHB 2016105898, paratype, 98.0 mm <abbrev xmlns:xlink="http://www.w3.org/1999/xlink" xlink:title="standard length" id="ABBRID0EBYAE" xlink:type="simple">SL</abbrev>: <bold>a</bold> lateral view of head <bold>b</bold> gill rakers on lower arm of first arch <bold>c</bold> pharyngeal teeth <bold>d</bold> air bladder; and <bold>e</bold> intestines.</p></caption><graphic xmlns:xlink="http://www.w3.org/1999/xlink" xlink:href="zookeys-965-085-g003.jpg" position="float" orientation="portrait" xlink:type="simple" id="oo_449265.jpg"><uri content-type="original_file" xlink:type="simple">https://binary.pensoft.net/fig/449265</uri></graphic></fig><p>Rostral cap well-developed, overhanging, but covering median part of upper lip base; slightly crenulated, laterally attached to root of maxillary barbel and separated from lower lip. Upper lip well-developed, greatly enlarged, separated from upper jaw, covered with papillae; laterally continuous with lower lip around corners of mouth. Upper jaw bearing a thin, flexible horny sheath on cutting margin. Lower lip anteriorly separated from lower jaw by a deep, transversally arched groove; posteriorly confluent with mental region and covered with papillae. Post-labial groove extended anteromedially, but not meeting its counterpart at midline. Lower jaw bearing a thin horny sheath on cutting margin (Fig. <xref ref-type="fig" rid="F4">4</xref>)</p><fig id="F4" position="float" orientation="portrait"><object-id xmlns:xlink="http://www.w3.org/1999/xlink" content-type="doi" xlink:type="simple">10.3897/zookeys.965.52751.figure4</object-id><object-id xmlns:xlink="http://www.w3.org/1999/xlink" content-type="arpha" xlink:type="simple">06E60926-E604-5D59-91A5-48C73011CAF0</object-id><label>Figure 4.</label><caption><p>Ventral view of mouthpart structures in <tp:taxon-name><tp:taxon-name-part taxon-name-part-type="genus" reg="Henicorhynchus">‘Henicorhynchus’</tp:taxon-name-part></tp:taxon-name><tp:taxon-name><tp:taxon-name-part taxon-name-part-type="genus" reg="Henicorhynchus"/> <tp:taxon-name-part taxon-name-part-type="species" reg="thaitui">thaitui</tp:taxon-name-part></tp:taxon-name> sp. nov., IHB 2016105898, paratype, 98.0 mm <abbrev xmlns:xlink="http://www.w3.org/1999/xlink" xlink:title="standard length" id="ABBRID0ENZAE" xlink:type="simple">SL</abbrev>. lj, lower jaw; ll, lower lip; mb, maxillary barbel; pg, postlabial groove; rb, rostral barbel; rf, rostral fold; ul, upper lip; uj, upper jaw.</p></caption><graphic xmlns:xlink="http://www.w3.org/1999/xlink" xlink:href="zookeys-965-085-g004.jpg" position="float" orientation="portrait" xlink:type="simple" id="oo_449266.jpg"><uri content-type="original_file" xlink:type="simple">https://binary.pensoft.net/fig/449266</uri></graphic></fig><p>Dorsal fin with 3 unbranched and 9 branched rays, last one split to base; last unbranched ray flexible, without serrations along posterior border; distal margin strongly concave; origin midway between snout tip and caudal-fin base or anterior to pelvic-fin insertion. Pectoral fin short, with 1 unbranched and 11 branched rays; tip of adpressed fin not reaching pelvic-fin insertion. Pelvic fin falcate, with 1 unbranched and 8 branched rays; inserted halfway from pectoral-fin insertion to anal-fin origin; tip of adpressed fin extending to vent. Anal fin with 3 unbranched and 5 branched rays; distal margin slightly concave; origin equidistant between pelvic-fin insertion and caudal-fin base. Caudal fin with 9/8 principal rays, deeply forked; upper and lower lobes nearly equal in length.</p><p>Scales moderately large. Lateral line complete with 39 (12*) or 40 (2) pored scales, extending along mid-lateral body from upper gill-opening extremity to middle of caudal fin. Predorsal scales 14 (10*) or 15 (3). Scales in transverse row before pelvic fin 5 (3) or 6 (12*) above lateral line and 4 (14*) below. Circumpeduncular scales 16 (14*). Gill rakers on left side of first gill arch 37–39 (2) (Fig. <xref ref-type="fig" rid="F3">3b</xref>). Pharyngeal teeth in 3 rows: 2.4.5–5.4.2 (IHB 2016105898, paratype, Fig. <xref ref-type="fig" rid="F3">3c</xref>). Air bladder bipartite (Fig. <xref ref-type="fig" rid="F3">3d</xref>). Intestines long, thin and highly coiled (Fig. <xref ref-type="fig" rid="F3">3e</xref>). Vertebrae 4+34–35=38–39 (2).</p></tp:treatment-sec><tp:treatment-sec sec-type="Coloration" id="SECID0EJ1AE"><title>Coloration.</title><p>In freshly caught-individuals, body white to pinkish or pale pink with all fins translucent (Fig. <xref ref-type="fig" rid="F2">2</xref>). In captivity, body pale pink but dorsum turning to pale brown hue in adults exposed to light, becoming gray dorsally within several hours when exposed to daylight (Fig. <xref ref-type="fig" rid="F1">1b</xref>). In alcohol-preserved specimens, body uniformly pale yellow, with all fins light gray, particularly in distal portion (Fig. <xref ref-type="fig" rid="F1">1a</xref>).</p></tp:treatment-sec><tp:treatment-sec sec-type="etymology" id="SECID0E21AE"><title>Etymology.</title><p>The specific name is a noun in the genitive case, honoring Nguyen Thai Tu, ichthyologist from Vinh University, who has contributed considerably to the taxonomy of freshwater fishes in Vietnam.</p></tp:treatment-sec><tp:treatment-sec sec-type="description" id="SECID0EA2AE"><title>Troglomorphic characters.</title><p><tp:taxon-name><tp:taxon-name-part taxon-name-part-type="genus" reg="Henicorhynchus">‘Henicorhynchus’</tp:taxon-name-part></tp:taxon-name><tp:taxon-name><tp:taxon-name-part taxon-name-part-type="genus" reg="Henicorhynchus"/> <tp:taxon-name-part taxon-name-part-type="species" reg="thaitui">thaitui</tp:taxon-name-part></tp:taxon-name> sp. nov. presents a mixture of characters characterizing hypogean and epigean fish species. The absence of pigmentation, reduced eye size, and well-developed barbels are troglomorphic characters observed in ‘<tp:taxon-name><tp:taxon-name-part taxon-name-part-type="genus" reg="Henicorhynchus">H.</tp:taxon-name-part></tp:taxon-name>’ <tp:taxon-name><tp:taxon-name-part taxon-name-part-type="genus" reg="Henicorhynchus"/><tp:taxon-name-part taxon-name-part-type="species" reg="thaitui">thaitui</tp:taxon-name-part></tp:taxon-name>. The pale pink or white to pinkish body is shared with hypogean fish species. The eyes are smaller than in congeneric epigean species, but not vestigial or absent as is common in hypogean fish species. The barbels are longer and thicker compared with all congeneric epigean species, but in this regard similar to hypogean fish species.</p></tp:treatment-sec><tp:treatment-sec sec-type="distribution" id="SECID0E32AE"><title>Distribution and habitat.</title><p><tp:taxon-name><tp:taxon-name-part taxon-name-part-type="genus" reg="Henicorhynchus">‘Henicorhynchus’</tp:taxon-name-part></tp:taxon-name><tp:taxon-name><tp:taxon-name-part taxon-name-part-type="genus" reg="Henicorhynchus"/> <tp:taxon-name-part taxon-name-part-type="species" reg="thaitui">thaitui</tp:taxon-name-part></tp:taxon-name> sp. nov. is known only from the Khe Lanh Cave where it inhabits shallow to deep (0.2–0.8 m) cave streams and pools about 800–1000 m from the cave entrance (Figs <xref ref-type="fig" rid="F5">5</xref>, <xref ref-type="fig" rid="F6">6</xref>). This cave is located approximately 25 km south of Phong Nha village in the Son Trach commune. It has a length of 1–2 km, completely without light, with a mixed substrate of mud and sands. The type series of ‘<tp:taxon-name><tp:taxon-name-part taxon-name-part-type="genus" reg="Henicorhynchus">H.</tp:taxon-name-part></tp:taxon-name>’ <tp:taxon-name><tp:taxon-name-part taxon-name-part-type="genus" reg="Henicorhynchus"/><tp:taxon-name-part taxon-name-part-type="species" reg="thaitui">thaitui</tp:taxon-name-part></tp:taxon-name> was collected in August 2011, roughly 1 km from the cave entrance. At least 50 individuals of various sizes were observed in streams and pools, 14 of which were caught by hand net (Fig. <xref ref-type="fig" rid="F7">7</xref>). The fishes were swimming slowly and haphazardly, rather close to the water surface; they swam deeper when disturbed. A new shrimp species (<xref ref-type="bibr" rid="B4">Do and Nguyen 2014</xref>) and the labeonine fish species <italic><tp:taxon-name><tp:taxon-name-part taxon-name-part-type="genus" reg="Speolabeo">Speolabeo</tp:taxon-name-part> <tp:taxon-name-part taxon-name-part-type="species" reg="hokhanhi">hokhanhi</tp:taxon-name-part></tp:taxon-name></italic> were recently discovered in the Hang Va Cave, 3–5 km away from the Khe Lanh Cave (<xref ref-type="bibr" rid="B28">Nguyen et al. 2018</xref>).</p><table-wrap id="T2" position="float" orientation="portrait"><label>Table 2.</label><caption><p>Main diagnostic characters for <tp:taxon-name><tp:taxon-name-part taxon-name-part-type="genus" reg="Henicorhynchus">‘Henicorhynchus’</tp:taxon-name-part></tp:taxon-name><tp:taxon-name><tp:taxon-name-part taxon-name-part-type="genus" reg="Henicorhynchus"/> <tp:taxon-name-part taxon-name-part-type="species" reg="thaitui">thaitui</tp:taxon-name-part></tp:taxon-name> sp. nov. and its congeneric species.</p></caption><table id="TID0ESTBG" rules="all"><tbody><tr><td rowspan="1" colspan="1">
                    <bold>Characters</bold>
                  </td><td rowspan="1" colspan="1">
                    <bold><italic><tp:taxon-name><tp:taxon-name-part taxon-name-part-type="genus" reg="Henicorhynchus">H.</tp:taxon-name-part> <tp:taxon-name-part taxon-name-part-type="species" reg="thaitui">thaitui</tp:taxon-name-part></tp:taxon-name></italic></bold>
                  </td><td rowspan="1" colspan="1">
                    <bold><italic><tp:taxon-name><tp:taxon-name-part taxon-name-part-type="genus" reg="Henicorhynchus">H.</tp:taxon-name-part> <tp:taxon-name-part taxon-name-part-type="species" reg="horai">horai</tp:taxon-name-part></tp:taxon-name></italic></bold>
                  </td><td rowspan="1" colspan="1">
                    <bold><italic><tp:taxon-name><tp:taxon-name-part taxon-name-part-type="genus" reg="Henicorhynchus">H.</tp:taxon-name-part> <tp:taxon-name-part taxon-name-part-type="species" reg="inornatus">inornatus</tp:taxon-name-part></tp:taxon-name></italic></bold>
                  </td><td rowspan="1" colspan="1">
                    <bold><italic><tp:taxon-name><tp:taxon-name-part taxon-name-part-type="genus" reg="Henicorhynchus">H.</tp:taxon-name-part> <tp:taxon-name-part taxon-name-part-type="species" reg="siamensis">siamensis</tp:taxon-name-part></tp:taxon-name></italic></bold>
                  </td><td rowspan="1" colspan="1">
                    <bold><italic><tp:taxon-name><tp:taxon-name-part taxon-name-part-type="genus" reg="Henicorhynchus">H.</tp:taxon-name-part> <tp:taxon-name-part taxon-name-part-type="species" reg="lineatus">lineatus</tp:taxon-name-part></tp:taxon-name></italic></bold>
                  </td><td rowspan="1" colspan="1">
                    <bold><italic><tp:taxon-name><tp:taxon-name-part taxon-name-part-type="genus" reg="Henicorhynchus">H.</tp:taxon-name-part> <tp:taxon-name-part taxon-name-part-type="species" reg="lobatus">lobatus</tp:taxon-name-part></tp:taxon-name></italic></bold>
                  </td><td rowspan="1" colspan="1">
                    <bold><italic><tp:taxon-name><tp:taxon-name-part taxon-name-part-type="genus" reg="Henicorhynchus">H.</tp:taxon-name-part> <tp:taxon-name-part taxon-name-part-type="species" reg="caudiguttatus">caudiguttatus</tp:taxon-name-part></tp:taxon-name></italic></bold>
                  </td><td rowspan="1" colspan="1">
                    <bold><italic><tp:taxon-name><tp:taxon-name-part taxon-name-part-type="genus" reg="Henicorhynchus">H.</tp:taxon-name-part> <tp:taxon-name-part taxon-name-part-type="species" reg="cryptopogon">cryptopogon</tp:taxon-name-part></tp:taxon-name></italic></bold>
                  </td><td rowspan="1" colspan="1">
                    <bold><italic><tp:taxon-name><tp:taxon-name-part taxon-name-part-type="genus" reg="Henicorhynchus">H.</tp:taxon-name-part> <tp:taxon-name-part taxon-name-part-type="species" reg="ornatipinnis">ornatipinnis</tp:taxon-name-part></tp:taxon-name></italic></bold>
                  </td><td rowspan="1" colspan="1">
                    <bold><italic><tp:taxon-name><tp:taxon-name-part taxon-name-part-type="genus" reg="Henicorhynchus">H.</tp:taxon-name-part> <tp:taxon-name-part taxon-name-part-type="species" reg="caudimaculatus">caudimaculatus</tp:taxon-name-part></tp:taxon-name></italic></bold>
                  </td></tr><tr><td rowspan="1" colspan="1">Branched dorsal-fin rays</td><td rowspan="1" colspan="1">9</td><td rowspan="1" colspan="1">9</td><td rowspan="1" colspan="1">9</td><td rowspan="1" colspan="1">8</td><td rowspan="1" colspan="1">8</td><td rowspan="1" colspan="1">8</td><td rowspan="1" colspan="1">8</td><td rowspan="1" colspan="1">8</td><td rowspan="1" colspan="1">8</td><td rowspan="1" colspan="1">8</td></tr><tr><td rowspan="1" colspan="1">Rostral barbels</td><td rowspan="1" colspan="1">present</td><td rowspan="1" colspan="1">present</td><td rowspan="1" colspan="1">absent</td><td rowspan="1" colspan="1">absent</td><td rowspan="1" colspan="1">absent</td><td rowspan="1" colspan="1">absent</td><td rowspan="1" colspan="1">absent</td><td rowspan="1" colspan="1">absent</td><td rowspan="1" colspan="1">absent</td><td rowspan="1" colspan="1">absent</td></tr><tr><td rowspan="1" colspan="1">Maxillary barbels</td><td rowspan="1" colspan="1">present, long and well developed</td><td rowspan="1" colspan="1">absent</td><td rowspan="1" colspan="1">absent</td><td rowspan="1" colspan="1">present, very tiny</td><td rowspan="1" colspan="1">present, tiny</td><td rowspan="1" colspan="1">present, tiny</td><td rowspan="1" colspan="1">present, tiny</td><td rowspan="1" colspan="1">present, tiny</td><td rowspan="1" colspan="1">absent</td><td rowspan="1" colspan="1">absent</td></tr><tr><td rowspan="1" colspan="1">Lateral line scales</td><td rowspan="1" colspan="1">39–40</td><td rowspan="1" colspan="1">39–41</td><td rowspan="1" colspan="1">35</td><td rowspan="1" colspan="1">34–36</td><td rowspan="1" colspan="1">34–35</td><td rowspan="1" colspan="1">32–33</td><td rowspan="1" colspan="1">35</td><td rowspan="1" colspan="1">34–35</td><td rowspan="1" colspan="1">34–35</td><td rowspan="1" colspan="1">35–36</td></tr><tr><td rowspan="1" colspan="1">Transverse scales rows</td><td rowspan="1" colspan="1">5–6/1/4</td><td rowspan="1" colspan="1">6/1/4</td><td rowspan="1" colspan="1">7/1/5</td><td rowspan="1" colspan="1">6/1/4</td><td rowspan="1" colspan="1">6/1/5</td><td rowspan="1" colspan="1">5/1/4</td><td rowspan="1" colspan="1">6/1/5</td><td rowspan="1" colspan="1">6/1/5</td><td rowspan="1" colspan="1">6/1/4</td><td rowspan="1" colspan="1">6/1/5</td></tr><tr><td rowspan="1" colspan="1">Vertebrae</td><td rowspan="1" colspan="1">34–35</td><td rowspan="1" colspan="1">38–41</td><td rowspan="1" colspan="1">35–37</td><td rowspan="1" colspan="1">33–34</td><td rowspan="1" colspan="1">32–33</td><td rowspan="1" colspan="1">32</td><td rowspan="1" colspan="1">32</td><td rowspan="1" colspan="1">32–33</td><td rowspan="1" colspan="1">33–35</td><td rowspan="1" colspan="1">32</td></tr><tr><td rowspan="1" colspan="1">Dark state color distal dorsal-fin edge</td><td rowspan="1" colspan="1">absent</td><td rowspan="1" colspan="1">absent</td><td rowspan="1" colspan="1">absent</td><td rowspan="1" colspan="1">present</td><td rowspan="1" colspan="1">absent</td><td rowspan="1" colspan="1">absent</td><td rowspan="1" colspan="1">absent</td><td rowspan="1" colspan="1">present</td><td rowspan="1" colspan="1">absent</td><td rowspan="1" colspan="1">absent</td></tr><tr><td rowspan="1" colspan="1">Reddish-orange pectoral fins</td><td rowspan="1" colspan="1">absent</td><td rowspan="1" colspan="1">absent</td><td rowspan="1" colspan="1">absent</td><td rowspan="1" colspan="1">absent</td><td rowspan="1" colspan="1">absent</td><td rowspan="1" colspan="1">absent</td><td rowspan="1" colspan="1">absent</td><td rowspan="1" colspan="1">absent</td><td rowspan="1" colspan="1">present</td><td rowspan="1" colspan="1">absent</td></tr><tr><td rowspan="1" colspan="1">Longitudinal stripes on body</td><td rowspan="1" colspan="1">absent</td><td rowspan="1" colspan="1">absent</td><td rowspan="1" colspan="1">absent</td><td rowspan="1" colspan="1">absent</td><td rowspan="1" colspan="1">present</td><td rowspan="1" colspan="1">absent</td><td rowspan="1" colspan="1">absent</td><td rowspan="1" colspan="1">present</td><td rowspan="1" colspan="1">absent</td><td rowspan="1" colspan="1">absent</td></tr><tr><td rowspan="1" colspan="1">Humeral mark color</td><td rowspan="1" colspan="1">absent</td><td rowspan="1" colspan="1">absent</td><td rowspan="1" colspan="1">present</td><td rowspan="1" colspan="1">absent</td><td rowspan="1" colspan="1">absent</td><td rowspan="1" colspan="1">absent</td><td rowspan="1" colspan="1">absent</td><td rowspan="1" colspan="1">absent</td><td rowspan="1" colspan="1">absent</td><td rowspan="1" colspan="1">absent</td></tr><tr><td rowspan="1" colspan="1">Strongly projected snout</td><td rowspan="1" colspan="1">absent</td><td rowspan="1" colspan="1">absent</td><td rowspan="1" colspan="1">absent</td><td rowspan="1" colspan="1">absent</td><td rowspan="1" colspan="1">absent</td><td rowspan="1" colspan="1">present</td><td rowspan="1" colspan="1">absent</td><td rowspan="1" colspan="1">absent</td><td rowspan="1" colspan="1">absent</td><td rowspan="1" colspan="1">present</td></tr><tr><td rowspan="1" colspan="1">Dark state color precaudal blotch</td><td rowspan="1" colspan="1">absent</td><td rowspan="1" colspan="1">absent</td><td rowspan="1" colspan="1">absent</td><td rowspan="1" colspan="1">absent</td><td rowspan="1" colspan="1">absent</td><td rowspan="1" colspan="1">absent</td><td rowspan="1" colspan="1">present</td><td rowspan="1" colspan="1">absent</td><td rowspan="1" colspan="1">absent</td><td rowspan="1" colspan="1">present</td></tr><tr><td rowspan="1" colspan="1">Sources of data</td><td rowspan="1" colspan="1">this study</td><td rowspan="1" colspan="1"><xref ref-type="bibr" rid="B43">Vidthayanon (2008)</xref>, <xref ref-type="bibr" rid="B34">Roberts (1997)</xref></td><td rowspan="1" colspan="1">
                    <xref ref-type="bibr" rid="B34">Roberts (1997)</xref>
                  </td><td rowspan="1" colspan="1"><xref ref-type="bibr" rid="B34">Roberts (1997)</xref>, <xref ref-type="bibr" rid="B30">Rainboth (1996)</xref>, <xref ref-type="bibr" rid="B15">Kottelat (2001)</xref></td><td rowspan="1" colspan="1"><xref ref-type="bibr" rid="B34">Roberts (1997)</xref>, <xref ref-type="bibr" rid="B14">Kottelat (1998)</xref>, <xref ref-type="bibr" rid="B15">Kottelat (2001)</xref></td><td rowspan="1" colspan="1"><xref ref-type="bibr" rid="B34">Roberts (1997)</xref>, <xref ref-type="bibr" rid="B15">Kottelat(2001)</xref></td><td rowspan="1" colspan="1"><xref ref-type="bibr" rid="B34">Roberts (1997)</xref>, <xref ref-type="bibr" rid="B31">Rainboth et al. (2012)</xref></td><td rowspan="1" colspan="1">
                    <xref ref-type="bibr" rid="B30">Rainboth (1996)</xref>
                  </td><td rowspan="1" colspan="1"><xref ref-type="bibr" rid="B34">Roberts (1997)</xref>, <xref ref-type="bibr" rid="B15">Kottelat (2001)</xref></td><td rowspan="1" colspan="1"><xref ref-type="bibr" rid="B34">Roberts (1997)</xref>, <xref ref-type="bibr" rid="B30">Rainboth (1996)</xref></td></tr></tbody></table></table-wrap><fig id="F5" position="float" orientation="portrait"><object-id xmlns:xlink="http://www.w3.org/1999/xlink" content-type="doi" xlink:type="simple">10.3897/zookeys.965.52751.figure5</object-id><object-id xmlns:xlink="http://www.w3.org/1999/xlink" content-type="arpha" xlink:type="simple">A55ED26A-7077-5996-A48D-AFA5F62D467F</object-id><label>Figure 5.</label><caption><p>Species most closely related to <tp:taxon-name><tp:taxon-name-part taxon-name-part-type="genus" reg="Henicorhynchus">‘Henicorhynchus’</tp:taxon-name-part></tp:taxon-name><tp:taxon-name><tp:taxon-name-part taxon-name-part-type="genus" reg="Henicorhynchus"/> <tp:taxon-name-part taxon-name-part-type="species" reg="thaitui">thaitui</tp:taxon-name-part></tp:taxon-name> sp. nov.: <bold>a</bold><italic><tp:taxon-name><tp:taxon-name-part taxon-name-part-type="genus" reg="Henicorhynchus">Henicorhynchus</tp:taxon-name-part> <tp:taxon-name-part taxon-name-part-type="species" reg="lineatus">lineatus</tp:taxon-name-part></tp:taxon-name></italic><bold>b</bold><italic><tp:taxon-name><tp:taxon-name-part taxon-name-part-type="genus" reg="Henicorhynchus">H.</tp:taxon-name-part> <tp:taxon-name-part taxon-name-part-type="species" reg="lobatus">lobatus</tp:taxon-name-part></tp:taxon-name></italic><bold>c</bold><italic><tp:taxon-name><tp:taxon-name-part taxon-name-part-type="genus" reg="Henicorhynchus">H.</tp:taxon-name-part> <tp:taxon-name-part taxon-name-part-type="species" reg="ornatipinnis">ornatipinnis</tp:taxon-name-part></tp:taxon-name></italic><bold>d</bold><italic><tp:taxon-name><tp:taxon-name-part taxon-name-part-type="genus" reg="Henicorhynchus">H.</tp:taxon-name-part> <tp:taxon-name-part taxon-name-part-type="species" reg="siamensis">siamensis</tp:taxon-name-part></tp:taxon-name></italic><bold>e</bold><italic><tp:taxon-name><tp:taxon-name-part taxon-name-part-type="genus" reg="Cirrhinus">Cirrhinus</tp:taxon-name-part> <tp:taxon-name-part taxon-name-part-type="species" reg="jullieni">jullieni</tp:taxon-name-part></tp:taxon-name></italic><bold>f</bold><italic><tp:taxon-name><tp:taxon-name-part taxon-name-part-type="genus" reg="Cirrhinus">C.</tp:taxon-name-part> <tp:taxon-name-part taxon-name-part-type="species" reg="microlepis">microlepis</tp:taxon-name-part></tp:taxon-name></italic><bold>g</bold><italic><tp:taxon-name><tp:taxon-name-part taxon-name-part-type="genus" reg="Cirrhinus">C.</tp:taxon-name-part> <tp:taxon-name-part taxon-name-part-type="species" reg="molitorella">molitorella</tp:taxon-name-part></tp:taxon-name></italic>; and <bold>h</bold><italic><tp:taxon-name><tp:taxon-name-part taxon-name-part-type="genus" reg="Speolabeo">Speolabeo</tp:taxon-name-part> <tp:taxon-name-part taxon-name-part-type="species" reg="hokhanhi">hokhanhi</tp:taxon-name-part></tp:taxon-name></italic>. Photos <bold>b</bold>, <bold>d</bold>, <bold>e</bold>, <bold>f</bold> and <bold>g</bold> from Vietnam, by D.D. Tran (Can Tho University, Vietnam); <bold>a</bold> and <bold>c</bold> from Laos, by Bounthob Praxaysombath (National University of Laos, Laos) (from <xref ref-type="bibr" rid="B12">Kano et al. 2013</xref>); and <bold>h</bold> from Vietnam, by D.T. Nguyen. Scale bars: 1 cm.</p></caption><graphic xmlns:xlink="http://www.w3.org/1999/xlink" xlink:href="zookeys-965-085-g005.jpg" position="float" orientation="portrait" xlink:type="simple" id="oo_449267.jpg"><uri content-type="original_file" xlink:type="simple">https://binary.pensoft.net/fig/449267</uri></graphic></fig><fig id="F6" position="float" orientation="portrait"><object-id xmlns:xlink="http://www.w3.org/1999/xlink" content-type="doi" xlink:type="simple">10.3897/zookeys.965.52751.figure6</object-id><object-id xmlns:xlink="http://www.w3.org/1999/xlink" content-type="arpha" xlink:type="simple">D9F74D49-4DBB-582A-A258-DA43A6142B9B</object-id><label>Figure 6.</label><caption><p>Map showing the distribution of <tp:taxon-name><tp:taxon-name-part taxon-name-part-type="genus" reg="Henicorhynchus">‘Henicorhynchus’</tp:taxon-name-part></tp:taxon-name><tp:taxon-name><tp:taxon-name-part taxon-name-part-type="genus" reg="Henicorhynchus"/> <tp:taxon-name-part taxon-name-part-type="species" reg="thaitui">thaitui</tp:taxon-name-part></tp:taxon-name> sp. nov. (▲).</p></caption><graphic xmlns:xlink="http://www.w3.org/1999/xlink" xlink:href="zookeys-965-085-g006.jpg" position="float" orientation="portrait" xlink:type="simple" id="oo_449268.jpg"><uri content-type="original_file" xlink:type="simple">https://binary.pensoft.net/fig/449268</uri></graphic></fig><fig id="F7" position="float" orientation="portrait"><object-id xmlns:xlink="http://www.w3.org/1999/xlink" content-type="doi" xlink:type="simple">10.3897/zookeys.965.52751.figure7</object-id><object-id xmlns:xlink="http://www.w3.org/1999/xlink" content-type="arpha" xlink:type="simple">70DD8CA3-0276-5184-83E6-CAE6ED8BB7DB</object-id><label>Figure 7.</label><caption><p>Vietnam: Son River system in Gianh River drainage basin: Khe Lanh Cave: mouth of cave (left) and habitat of <tp:taxon-name><tp:taxon-name-part taxon-name-part-type="genus" reg="Henicorhynchus">‘Henicorhynchus’</tp:taxon-name-part></tp:taxon-name><tp:taxon-name><tp:taxon-name-part taxon-name-part-type="genus" reg="Henicorhynchus"/> <tp:taxon-name-part taxon-name-part-type="species" reg="thaitui">thaitui</tp:taxon-name-part></tp:taxon-name> sp. nov. (right).</p></caption><graphic xmlns:xlink="http://www.w3.org/1999/xlink" xlink:href="zookeys-965-085-g007.jpg" position="float" orientation="portrait" xlink:type="simple" id="oo_449269.jpg"><uri content-type="original_file" xlink:type="simple">https://binary.pensoft.net/fig/449269</uri></graphic></fig></tp:treatment-sec><ref-list><ref id="B12"><mixed-citation xmlns:xlink="http://www.w3.org/1999/xlink" xlink:type="simple"><person-group><name name-style="western"><surname>Kano</surname><given-names>Y</given-names></name><name name-style="western"><surname>Adnan</surname><given-names>MS</given-names></name><name name-style="western"><surname>Grudpan</surname><given-names>C</given-names></name><name name-style="western"><surname>Grudpan</surname><given-names>J</given-names></name><name name-style="western"><surname>Magtoon</surname><given-names>W</given-names></name><name name-style="western"><surname>Musikasinthorn</surname><given-names>P</given-names></name><name name-style="western"><surname>Natori</surname><given-names>Y</given-names></name><name name-style="western"><surname>Ottomanski</surname><given-names>S</given-names></name><name name-style="western"><surname>Praxaysonbath</surname><given-names>B</given-names></name><name name-style="western"><surname>Phongsa</surname><given-names>K</given-names></name><name name-style="western"><surname>Rangsiruji</surname><given-names>A</given-names></name><name name-style="western"><surname>Shibukawa</surname><given-names>K</given-names></name><name name-style="western"><surname>Shimatani</surname><given-names>Y</given-names></name><name name-style="western"><surname>So</surname><given-names>N</given-names></name><name name-style="western"><surname>Suvarnaraksha</surname><given-names>A</given-names></name><name name-style="western"><surname>Thach</surname><given-names>P</given-names></name><name name-style="western"><surname>Thanh</surname><given-names>PN</given-names></name><name name-style="western"><surname>Tran</surname><given-names>DD</given-names></name><name name-style="western"><surname>Utsugi</surname><given-names>K</given-names></name><name name-style="western"><surname>Yamashita</surname><given-names>T</given-names></name></person-group> (<year>2013</year>) <article-title>An online database on freshwater fish diversity and distribution in Mainland Southeast Asia.</article-title><source>Ichthyological Research</source><volume>60</volume>(<issue>3</issue>): <fpage>293</fpage>–<lpage>295</lpage>. <ext-link xlink:type="simple" ext-link-type="doi" xlink:href="10.1007/s10228-013-0349-8">https://doi.org/10.1007/s10228-013-0349-8</ext-link></mixed-citation></ref><ref id="B4"><mixed-citation xmlns:xlink="http://www.w3.org/1999/xlink" xlink:type="simple"><person-group><name name-style="western"><surname>Do</surname><given-names>VT</given-names></name><name name-style="western"><surname>Nguyen</surname><given-names>TC</given-names></name></person-group> (<year>2014</year>) <article-title>A new species of troglobitic freshwater prawn of the genus <italic><tp:taxon-name><tp:taxon-name-part taxon-name-part-type="genus">Macrobrachium</tp:taxon-name-part></tp:taxon-name></italic> Bate, 1868 (<tp:taxon-name><tp:taxon-name-part taxon-name-part-type="subphylum">Crustacea</tp:taxon-name-part></tp:taxon-name>: <tp:taxon-name><tp:taxon-name-part taxon-name-part-type="order">Decapoda</tp:taxon-name-part></tp:taxon-name>: <tp:taxon-name><tp:taxon-name-part taxon-name-part-type="family">Palaemonidae</tp:taxon-name-part></tp:taxon-name>) from Phong Nha-Ke Bang National Park, Quang Binh province.</article-title><source>Tap Chi Sinh Hoc</source><volume>36</volume>: <fpage>309</fpage>–<lpage>315</lpage>. <ext-link xlink:type="simple" ext-link-type="doi" xlink:href="10.15625/0866-7160/v36n3.5969">https://doi.org/10.15625/0866-7160/v36n3.5969</ext-link></mixed-citation></ref><ref id="B28"><mixed-citation xmlns:xlink="http://www.w3.org/1999/xlink" xlink:type="simple"><person-group><name name-style="western"><surname>Nguyen</surname><given-names>DT</given-names></name><name name-style="western"><surname>Cao</surname><given-names>L</given-names></name><name name-style="western"><surname>Deng</surname><given-names>SQ</given-names></name><name name-style="western"><surname>Zhang</surname><given-names>E</given-names></name></person-group> (<year>2018</year>) <article-title><italic><tp:taxon-name><tp:taxon-name-part taxon-name-part-type="genus">Speolabeo</tp:taxon-name-part> <tp:taxon-name-part taxon-name-part-type="species">hokhanhi</tp:taxon-name-part></tp:taxon-name></italic>, a new cavefish from Central Vietnam (<tp:taxon-name><tp:taxon-name-part taxon-name-part-type="subclass">Teleostei</tp:taxon-name-part></tp:taxon-name>: <tp:taxon-name><tp:taxon-name-part taxon-name-part-type="family">Cyprinidae</tp:taxon-name-part></tp:taxon-name>).</article-title><source>Zootaxa</source><volume>4476</volume>: <fpage>109</fpage>–<lpage>117</lpage>. <ext-link xlink:type="simple" ext-link-type="doi" xlink:href="10.11646/zootaxa.4476.1.10">https://doi.org/10.11646/zootaxa.4476.1.10</ext-link></mixed-citation></ref><ref id="B43"><mixed-citation xmlns:xlink="http://www.w3.org/1999/xlink" xlink:type="simple"><person-group><name name-style="western"><surname>Vidthayanon</surname><given-names>C</given-names></name></person-group> (<year>2008</year>) <source>Field guide to fishes of the Mekong Delta.</source><publisher-name>Mekong River Commission</publisher-name>, <publisher-loc>Vientiane</publisher-loc>, <size units="page">288 pp</size>.</mixed-citation></ref><ref id="B34"><mixed-citation xmlns:xlink="http://www.w3.org/1999/xlink" xlink:type="simple"><person-group><name name-style="western"><surname>Roberts</surname><given-names>TR</given-names></name></person-group> (<year>1997</year>) <article-title>Systematic revision of the tropical Asian labeon cyprinid fish genus <italic><tp:taxon-name><tp:taxon-name-part taxon-name-part-type="genus">Cirrhinus</tp:taxon-name-part></tp:taxon-name></italic>, with descriptions of new species and biological observations on <italic><tp:taxon-name><tp:taxon-name-part taxon-name-part-type="genus">C.</tp:taxon-name-part> <tp:taxon-name-part taxon-name-part-type="species">lobatus</tp:taxon-name-part></tp:taxon-name></italic>.</article-title><source>Natural History Bulletin of the Siam Society</source><volume>45</volume>: <fpage>171</fpage>–<lpage>203</lpage>.</mixed-citation></ref><ref id="B30"><mixed-citation xmlns:xlink="http://www.w3.org/1999/xlink" xlink:type="simple"><person-group><name name-style="western"><surname>Rainboth</surname><given-names>WJ</given-names></name></person-group> (<year>1996</year>) <source>Fishes of the Cambodian Mekong. FAO species identification field guide for fishery purposes.</source><publisher-name>FAO</publisher-name>, <publisher-loc>Rome</publisher-loc>, <size units="page">265 pp</size>.</mixed-citation></ref><ref id="B15"><mixed-citation xmlns:xlink="http://www.w3.org/1999/xlink" xlink:type="simple"><person-group><name name-style="western"><surname>Kottelat</surname><given-names>M</given-names></name></person-group> (<year>2001</year>) <source>Fishes of Laos.</source><publisher-name>Wildlife Heritage Trust</publisher-name>, <publisher-loc>Colombo</publisher-loc>, <size units="page">198 pp</size>.</mixed-citation></ref><ref id="B14"><mixed-citation xmlns:xlink="http://www.w3.org/1999/xlink" xlink:type="simple"><person-group><name name-style="western"><surname>Kottelat</surname><given-names>M</given-names></name></person-group> (<year>1998</year>) <article-title>Fishes of the Nam Theun and Xe Bangfai basins, Laos, with diagnoses of twenty-two new species (<tp:taxon-name><tp:taxon-name-part taxon-name-part-type="subclass">Teleostei</tp:taxon-name-part></tp:taxon-name>: <tp:taxon-name><tp:taxon-name-part taxon-name-part-type="family">Cyprinidae</tp:taxon-name-part></tp:taxon-name>, <tp:taxon-name><tp:taxon-name-part taxon-name-part-type="family">Balitoridae</tp:taxon-name-part></tp:taxon-name>, <tp:taxon-name><tp:taxon-name-part taxon-name-part-type="family">Cobitidae</tp:taxon-name-part></tp:taxon-name>, <tp:taxon-name><tp:taxon-name-part taxon-name-part-type="family">Coiidae</tp:taxon-name-part></tp:taxon-name> and <tp:taxon-name><tp:taxon-name-part taxon-name-part-type="family">Odontobutidae</tp:taxon-name-part></tp:taxon-name>).</article-title><source>Ichthyological Exploration of Freshwaters</source><volume>9</volume>(<issue>1</issue>): <fpage>1</fpage>–<lpage>128</lpage>.</mixed-citation></ref><ref id="B31"><mixed-citation xmlns:xlink="http://www.w3.org/1999/xlink" xlink:type="simple"><person-group><name name-style="western"><surname>Rainboth</surname><given-names>WJ</given-names></name><name name-style="western"><surname>Vidthayanon</surname><given-names>C</given-names></name><name name-style="western"><surname>Mai</surname><given-names>DY</given-names></name></person-group> (<year>2012</year>) Fishes of the greater Mekong ecosystem with species list and photographic atlas. Miscellaneous Publications, Museum of Zoology, University of Michigan 201: i–xvi + 1–173. [pls. 1–121]</mixed-citation></ref></ref-list></tp:taxon-treatment>
